# Supplementary material for: Antibody fine specificity correlates with protection from malaria for the RTS,S vaccine in young African children: A post hoc analysis of a phase IIb randomised controlled trial
Source: PLoS Med. 2026 May 14;23(5):e1004877. doi: 10.1371/journal.pmed.1004877 (PMC13186370; doi:10.1371/journal.pmed.1004877)
Supplement: S1 Data — (XLSX) [file pmed.1004877.s002.xlsx]

## Sheet: Mouse vaccination data
	CSP and RTS,S vaccinated mice (Figure 1B)						NANP vaccinated mice (Figure 1C)
	Peptide tested	Vaccine Group	Mouse #	IgG (OD)			Peptide tested	Vaccine Group	Mouse #	IgG (OD)
	NANPx2	CSP	1	0.125422			NANPx2	Control VLP	1	0.20023
			2	1.37709					2	0.0571976
			3	1.63142					3	0.0615599
			4	0.270405					4	0.0788038
			5	0.81451					5	0.104259
			6	0.266094					6	0.107441
			7	0.000832194					7	0.106825
			8	0.145166				NANPx4 VLP	1	1.35065
		RTS,S	1	0.870682					2	0.402962
			2	0.194277					3	3.6711
			3	1.53264					4	0.268383
			4	0.030176					5	0.455561
			5	1.4111					6	3.34623
			6	0.00977828					7	2.31394
			7	0.0072817				NANPx9 VLP	1	0.471819
			8	0.000156036					2	0.310274
			9	0.000780182					3	0.877928
			10	0.0334438					4	1.79149
	NANPx3	CSP	1	1.5436					5	2.52432
			2	2.07497					6	0.348976
			3	2.14014					7	1.2583
			4	1.70735			NANPx3	Control VLP	1	0.0460167
			5	1.3339					2	0.0112167
			6	2.20688					3	0.0330167
			7	0.0263181					4	0.0198667
			8	1.51537					5	0.0286167
		RTS,S	1	2.1136					6	0.0383667
			2	0.511469					7	0.0317167
			3	2.30281				NANPx4 VLP	1	0.883217
			4	0.595018					2	2.12342
			5	1.98803					3	2.59207
			6	0.12821					4	0.149517
			7	0.0604381					5	0.458217
			8	0.365281					6	2.15457
			9	0.172888					7	1.15282
			10	0.807749				NANPx9 VLP	1	2.50757
	NANPx15	CSP	1	2.15497					2	2.06082
			2	2.66751					3	2.59347
			3	2.7096					4	2.19377
			4	2.59629					5	2.53147
			5	1.37359					6	2.54307
			6	2.43089					7	1.64032
			7	0.321071			NANPx15	Control VLP	1	0.0688475
			8	2.3522					2	0.044008
		RTS,S	1	2.54275					3	0.0422631
			2	1.8254					4	0.0402102
			3	2.79434					5	0.0558119
			4	2.10846					6	0.0485243
			5	2.34561					7	0.062227
			6	1.44271				NANPx4 VLP	1	2.24582
			7	1.20278					2	3.61051
			8	1.76014					3	3.73868
			9	0.630751					4	1.57924
			10	1.33702					5	3.52236
	(NANPNVDP)x2	CSP	1	1.40153					6	3.57739
			2	0.863925					7	3.47584
			3	0.718936				NANPx9 VLP	1	3.76499
			4	1.16443					2	3.81612
			5	0.0113265					3	3.77243
			6	0.0221473					4	3.78661
			7	0.0015675					5	3.79978
			8	0.420849					6	3.81703
		RTS,S	1	0.504667					7	3.67659
			2	0.0703515			(NANPNVDP)x2	Control VLP	1	0.138923
			3	0.440885					2	0.0260633
			4	0.0321474					3	0.058239
			5	0.27069					4	0.0652805
			6	0.38515					5	0.0378969
			7	0.00525871					6	0.0561852
			8	0.000606775					7	0.0771141
			9	0.00975896				NANPx4 VLP	1	1.98519
			10	0.00141581					2	0.857503
	J1	CSP	1	1.18254					3	2.23118
			2	0.139503					4	0.755512
			3	1.57174					5	0.528023
			4	0.374202					6	3.47037
			5	0.021247					7	2.05634
			6	0.000104923				NANPx9 VLP	1	3.94511
			7	0.0305327					2	3.831
			8	0.295569					3	3.68564
		RTS,S	1	0.463109					4	3.47779
			2	0.0265076					5	3.14147
			3	0.265173					6	3.83672
			4	0.00512738					7	3.1936
			5	0.266866			J1	Control VLP	1	0.105598
			6	0.57456					2	0.0701459
			7	0.0140073					3	0.0971383
			8	0.0524092					4	0.100317
			9	0.0087611					5	0.0983119
			10	0.00125908					6	0.068679
	J2	CSP	1	0.745213					7	0.0795346
			2	0.14471				NANPx4 VLP	1	2.43306
			3	0.790918					2	1.9956
			4	0.126027					3	0.36918
			5	0.0144794					4	1.80038
			6	0.0336804					5	0.537308
			7	0.00062954					6	2.58261
			8	0.216772					7	2.37281
		RTS,S	1	0.435573				NANPx9 VLP	1	3.68353
			2	0.0681617					2	3.10626
			3	0.26044					3	3.38834
			4	0.16712					4	2.16542
			5	0.171173					5	3.20291
			6	0.384754					6	1.77674
			7	0					7	3.50461
			8	0.000839387			J2	Control VLP	1	0.0832998
			9	0.00419693					2	0.177871
			10	0.00204601					3	0.0826641
									4	0.0761605
									5	0.0719063
									6	0.0575788
									7	0.0849624
								NANPx4 VLP	1	2.45959
									2	1.0408
									3	0.477173
									4	1.45289
									5	0.6
									6	2.08999
									7	1.5695
								NANPx9 VLP	1	3.46397
									2	3.90072
									3	2.9362
									4	3.29911
									5	2.70338
									6	3.84818
									7	3.44738

## Sheet: RTS,S phIIb clinical data
Participant number	Vaccine arm	Age (months)	Sex	NANP15-IgG	NANP2-IgG	J1-IgG
1	RTS,S	23.4868	Female	1.70392	0.633729	1.52354
2	RTS,S	17.6316	Male	1.81064	0.0384215	2.53583
3	RTS,S	17.5	Female	1.44089	0.0740019	2.50306
4	Comparator	23.5197	Male	0	0.0763386	0.12269
5	Comparator	22.3355	Male	0	0.125726	0.031103
6	RTS,S	17.5	Male	1.88251	0.568941	1.40652
7	RTS,S	16.5461	Male	0.37784	0.137303	0.647684
8	RTS,S	22.5329	Female	0.927217	1.46408	0.238305
9	RTS,S	22.1711	Female	1.31243	1.15713	1.72783
10	RTS,S	13.4211	Male	1.28132	0.0959874	0.062671
11	RTS,S	18.6842	Male	0.308906	0.0843043	0.0885084
12	RTS,S	14.9013	Female	1.29266	1.31231	0.811757
13	Comparator	14.6053	Male	0.0794969	0.117867	0.1245
14	RTS,S	17.5987	Male	1.77866	2.16507	2.61847
15	RTS,S	19.5724	Male	1.18793	0.152385	1.34047
16	RTS,S	15.8553	Female	1.27979	0.0626374	0.0937363
17	RTS,S	18.4868	Female	1.31824	0.892139	1.515
18	RTS,S	13.0592	Male	1.30399	0.478344	1.68742
19	RTS,S	13.3882	Female	0.736946	0.238415	0.96266
20	Comparator	15.7566	Female	0.0597965	0.142826	0.187736
21	Comparator	22.7632	Female	0.142369	0.0827112	0.0733277
22	RTS,S	17.5987	Male	1.3512	0.491833	0.434248
23	RTS,S	14.3092	Male	1.5667	0.344625	0.711222
24	RTS,S	13.4539	Female	1.68827	0.511588	2.00521
25	Comparator	33.8487	Female	0	0.0845167	0.0884079
26	RTS,S	12.3684	Female	1.73762	2.1365	0.172254
27	Comparator	17.2039	Female	0.17536	0.0482991	0.0328121
28	RTS,S	16.7434	Male	1.728	2.00703	2.49773
29	RTS,S	16.1184	Female	1.32197	0.31786	1.96178
30	RTS,S	12.5658	Female	1.58821	1.42861	2.55915
31	RTS,S	22.5658	Male	0.821884	1.53142	0.461795
32	RTS,S	20.1645	Female	1.61858	0.0393774	0.0230602
33	RTS,S	20.3289	Female	1.09465	0.938234	2.13057
34	RTS,S	13.1579	Male	1.4961	2.62379	2.63938
35	RTS,S	13.2566	Female	0.22582	0.0498922	0.0747352
36	RTS,S	19.7697	Male	1.58245	0.401554	2.51462
37	RTS,S	13.5526	Male	1.41297	1.43158	2.45369
38	RTS,S	22.3026	Male	1.7107	0.472184	0.559615
39	RTS,S	17.8947	Male	1.31732	2.09008	1.9295
40	RTS,S	16.4474	Female	0.670101	2.13437	0.155264
41	RTS,S	19.1447	Male	1.13813	0.193807	1.1394
42	RTS,S	15.9868	Female	1.25295	1.56891	2.32662
43	RTS,S	20.3289	Male	0.970601	1.40269	1.19721
44	RTS,S	21.3158	Male	1.03913	0.265074	1.76845
45	RTS,S	12.6645	Female	1.16818	1.0676	2.50366
46	RTS,S	23.3553	Female	1.07667	0.331243	1.77961
47	RTS,S	12.5987	Male	1.44822	1.17264	0.462599
48	RTS,S	18.8487	Female	1.25268	0.0400147	0.0750368
49	RTS,S	13.9474	Female	1.3562	0.56703	0.17336
50	RTS,S	19.2105	Female	1.2086	0.0753827	0.338539
51	RTS,S	15.3618	Female	1.573	1.10095	2.37678
52	Comparator	15.5921	Male	0	0.0458562	0.0287907
53	RTS,S	17.6974	Female	1.59037	0.472184	0.201912
54	RTS,S	16.1184	Female	1.00418	0.989427	1.92649
55	RTS,S	12.4013	Male	1.48564	0.148986	0.129024
56	RTS,S	19.7039	Male	0.732733	0.0309868	0.0419608
57	RTS,S	12.3684	Male	1.51638	0.535273	1.90427
58	RTS,S	12.4671	Male	1.63904	0.0838795	0.58304
59	RTS,S	12.8947	Female	1.21229	2.64397	2.17793
60	RTS,S	15.2961	Male	1.32201	0.222909	0.270075
61	RTS,S	13.5855	Male	1.24341	0.241071	1.62217
62	RTS,S	21.875	Male	1.6313	0.0649741	0.00556712
63	RTS,S	14.1118	Male	1.52499	2.72607	2.65517
64	Comparator	21.1513	Male	0	0.0614691	0.0395479
65	RTS,S	12.9934	Female	1.61383	2.33224	1.39154
66	Comparator	22.9605	Female	0	0.028544	0.028288
67	RTS,S	14.3092	Male	1.51391	0.260507	1.84817
68	RTS,S	14.2434	Male	1.42913	1.42202	0.38207
69	RTS,S	22.8289	Female	1.09002	0.167573	0.978041
70	RTS,S	12.2697	Female	1.14852	0.248611	0.504019
71	RTS,S	21.4803	Male	1.42247	0.330818	1.2717
72	RTS,S	12.4671	Male	1.59166	0.348661	2.33386
73	RTS,S	20.8553	Male	1.25738	0.58158	2.51271
74	RTS,S	15.8224	Male	1.25476	0.735373	1.93574
75	RTS,S	14.0789	Male	1.04413	0.489496	1.15709
76	RTS,S	12.5329	Female	1.48189	0.690552	1.13337
77	Comparator	16.8421	Female	0	0.0161174	0.0323094
78	RTS,S	13.4868	Female	1.707	0.510419	2.39287
79	Comparator	15.625	Male	0	0.0606195	0.0646817
80	RTS,S	17.5	Female	0.941254	0.457314	1.14111
81	RTS,S	13.8487	Male	1.33645	0.153447	2.17722
82	RTS,S	21.3816	Male	1.40219	0.654016	1.32509
83	RTS,S	14.4737	Female	0.442215	0.010382	0.00355642
84	RTS,S	23.9145	Male	1.66374	0.0516978	0.0482945
85	Comparator	21.5789	Male	0	0.017923	0.107308
86	RTS,S	15.4934	Male	1.76507	1.13047	0.209955
87	RTS,S	17.1711	Male	1.07718	0.136029	1.09597
88	RTS,S	15.5263	Male	1.54357	0.442657	2.51613
89	RTS,S	17.0066	Female	1.47148	1.88096	2.51251
90	RTS,S	12.8618	Male	1.11843	0.844875	0.46652
91	RTS,S	18.7171	Female	1.15013	0.679718	1.96861
92	RTS,S	15.1974	Female	1.31043	1.60576	2.40946
93	RTS,S	21.25	Female	1.89879	0.602716	1.60498
94	RTS,S	17.4671	Male	1.80734	2.78693	2.66421
95	RTS,S	23.2237	Female	1.39092	0.500861	0.0823758
96	RTS,S	17.4013	Female	0.567923	0.114574	0.468933
97	RTS,S	15.3618	Female	1.32246	0.334642	1.82786
98	RTS,S	17.4013	Male	1.593	0.426726	2.40101
99	RTS,S	12.6316	Male	1.68841	0.152916	2.18406
100	RTS,S	22.2368	Male	0.113884	0.229175	0.738869
101	RTS,S	19.6711	Male	1.59339	0.629587	1.5909
102	RTS,S	16.875	Female	1.16456	0.48323	0.571679
103	Comparator	17.2368	Male	0	0.163218	0.107208
104	RTS,S	22.3355	Female	1.32672	1.43732	0.691517
105	RTS,S	20.5592	Male	0.960348	1.10392	1.50907
106	RTS,S	17.3355	Male	0.70697	0.276439	0.268365
107	RTS,S	21.4474	Male	0.908124	0.418548	1.66178
108	RTS,S	13.2566	Male	2.00222	0.313506	2.5491
109	Comparator	21.3816	Female	0	0.0990675	0.165418
110	RTS,S	12.9276	Male	1.70199	1.9894	2.60922
111	RTS,S	17.6974	Male	1.6936	2.53181	1.71516
112	RTS,S	21.4474	Female	1.42463	0.1304	0.0532207
113	RTS,S	14.0461	Male	1.8705	2.75188	2.62712
114	RTS,S	16.3816	Male	1.10918	0.402298	1.03525
115	RTS,S	22.9934	Female	1.15555	1.31443	1.63896
116	RTS,S	12.5987	Male	1.39429	0.217492	1.64549
117	RTS,S	14.7039	Male	1.65942	1.80586	0.240316
118	RTS,S	23.6513	Male	1.41332	1.10116	1.10602
119	RTS,S	23.4211	Male	1.19529	1.20811	1.46041
120	RTS,S	12.6316	Male	1.82433	1.66142	2.50064
121	RTS,S	16.7434	Male	1.34193	0.638828	0.691919
122	RTS,S	15.6908	Female	1.60839	0.533148	0.505628
123	RTS,S	14.3421	Male	1.77231	0.1629	2.65225
124	RTS,S	23.2566	Male	1.62553	0.816942	0.0532207
125	RTS,S	21.7763	Male	1.64927	0.458058	1.43678
126	RTS,S	15.7895	Female	1.06863	1.77634	2.26871
127	RTS,S	17.8289	Female	1.64487	2.63611	2.65909
128	RTS,S	13.1579	Female	1.26387	0.623002	1.45619
129	RTS,S	23.1579	Male	1.11039	0.31478	1.09697
130	RTS,S	19.5066	Male	1.50026	0.228432	1.78172
131	RTS,S	13.7171	Female	1.36155	0.667611	1.90196
132	RTS,S	20.4934	Female	1.6258	2.60584	2.67517
133	RTS,S	15.2961	Female	1.13591	1.72122	2.53362
134	RTS,S	14.2105	Female	1.07886	0.933348	2.32129
135	RTS,S	21.7434	Female	1.68275	0.369691	2.531
136	Comparator	23.3882	Female	0	0.0340669	0.0421618
137	RTS,S	14.1118	Male	1.15497	0.63511	0.843023
138	RTS,S	22.9934	Male	1.11269	0.460819	1.01564
139	RTS,S	15.4934	Male	1.59596	0.13263	0.60747
140	RTS,S	13.1908	Female	1.62515	0.89575	2.62792
141	RTS,S	19.5724	Male	1.38767	0.243513	2.22478
142	RTS,S	21.3816	Female	1.54044	0.180212	0.244237
143	RTS,S	23.4211	Male	1.08301	0.0596636	0.0770475
144	RTS,S	17.1382	Female	1.97879	2.76643	2.65657
145	Comparator	22.5658	Male	0	0.0694349	0.0762432
146	RTS,S	22.2697	Male	1.61686	0.165874	0.164211
147	RTS,S	21.2829	Male	1.42299	0.421203	0.382271
148	RTS,S	16.9079	Female	1.76304	1.33408	2.28248
149	RTS,S	14.8355	Male	1.62721	1.94808	2.62259
150	RTS,S	18.4211	Female	1.56524	1.27025	2.27273
151	RTS,S	19.0132	Male	1.30449	2.74944	2.30359
152	RTS,S	15.7895	Female	1.46387	0.669735	1.84254
153	Comparator	20.8882	Male	0	0.103422	0.0683009
154	RTS,S	21.4145	Male	1.34909	0.189771	1.36973
155	RTS,S	16.7434	Female	1.88284	0.436816	2.45078
156	RTS,S	13.0592	Male	1.24354	0.16821	0.144707
157	RTS,S	15.4276	Male	1.19643	0.063912	0.375234
158	Comparator	17.0724	Female	0	0.0220652	0.0653854
159	RTS,S	23.7171	Female	1.16885	0.33666	0.233078
160	RTS,S	15.2303	Female	1.73021	0.615249	0.303352
161	RTS,S	18.6513	Female	1.63138	1.09946	0.776368
162	RTS,S	18.4868	Female	1.48912	0.173202	2.16556
163	RTS,S	19.5066	Female	0	0.0680542	0.0998689
164	RTS,S	22.0066	Male	1.65343	0.0377843	0.151041
165	RTS,S	22.3355	Male	0.66666	0.302991	0.0134088
166	Comparator	21.3487	Male	0	0.0386339	0.0832806
167	RTS,S	15.6579	Male	1.67938	0.0847292	1.78443
168	RTS,S	23.4211	Female	1.29451	2.104	1.11447
169	RTS,S	14.5395	Female	1.24864	0.174371	0.245242
170	RTS,S	15.3289	Female	1.08957	0.0276943	0.131738
171	RTS,S	22.6645	Male	1.34557	0.324021	2.07799
172	RTS,S	22.2039	Female	1.09485	0.218129	0.283747
173	RTS,S	20.1974	Male	1.27099	1.29988	1.41838
174	RTS,S	14.375	Female	0.191885	0.0703908	0.31049
175	RTS,S	14.2763	Male	1.56811	0.460713	1.20133
176	RTS,S	17.0724	Male	1.0843	1.03372	2.12062
177	RTS,S	23.1908	Female	0.526115	0.280687	0.16592
178	RTS,S	16.6118	Male	1.37101	0.33889	0.491151
179	Comparator	22.5987	Male	0	0.0234459	0.0849897
180	RTS,S	23.6842	Male	0.979897	0.89575	1.92508
181	Comparator	21.6776	Female	0.436179	0.0741081	0.104393
182	RTS,S	15.7895	Female	1.2937	0.123814	0.177985
183	RTS,S	15.8553	Female	2.06607	0.424389	0.221617
184	Comparator	21.6118	Female	0.0721446	0.0398023	0.113341
185	RTS,S	14.4079	Male	0.223417	0.305221	0.403384
186	RTS,S	21.9737	Female	1.56014	0.499267	1.14413
187	RTS,S	23.8158	Female	0.00466773	0.107246	0.290383
188	RTS,S	22.8947	Male	1.16778	2.27064	1.41507
189	RTS,S	20.9539	Female	0.150793	1.88605	0.370911
190	RTS,S	18.8158	Male	1.58497	2.10145	2.35487
191	RTS,S	15.1316	Female	1.09329	0.137091	0.113441
192	RTS,S	19.4408	Female	1.17684	0.131355	1.42502
193	RTS,S	21.4803	Female	1.47598	0.1971	0.271784
194	RTS,S	21.3487	Female	0.258888	0.0088951	0.0383415
195	RTS,S	17.7961	Female	1.20872	1.88453	2.58436
196	RTS,S	18.8158	Male	1.11947	2.44083	1.88719
197	RTS,S	23.8816	Male	0.854596	1.28042	0.986444
198	RTS,S	18.8158	Female	0.228391	0.134851	0.105966
199	RTS,S	18.3882	Male	1.5893	2.4805	2.61372
200	RTS,S	34.1447	Male	1.32968	0.549371	1.90985
201	RTS,S	40.5592	Female	1.29774	2.06979	1.71666
202	RTS,S	27.8289	Female	1.02172	0.243761	0.540165
203	RTS,S	40.0658	Female	1.16425	2.36829	2.63269
204	RTS,S	38.0263	Male	1.41301	2.55778	2.58626
205	RTS,S	26.0855	Male	1.62391	0.659621	0.749227
206	Comparator	58.7171	Male	0	0.24201	0.300253
207	RTS,S	36.7434	Male	0.553873	0.0790041	0.0921886
208	RTS,S	38.7171	Male	1.19605	1.13967	0.860248
209	RTS,S	30.0658	Female	1.08838	0.67178	1.96207
210	RTS,S	47.1711	Male	0.874447	0.0821983	0.115651
211	RTS,S	52.3355	Female	0.93847	0.868685	0.987842
212	RTS,S	44.1447	Female	1.10358	0.246543	0.372735
213	RTS,S	44.5724	Male	1.10163	0.0712763	1.04635
214	RTS,S	57.4671	Male	0.712308	0.128256	0.847768
215	RTS,S	32.9276	Male	1.10666	0.0874532	1.88919
216	RTS,S	36.7763	Male	0.553809	0.0271762	0.0722208
217	RTS,S	29.0132	Male	0.204547	0	0.0445655
218	RTS,S	33.2566	Male	0.0412372	0.27086	0.37623
219	RTS,S	28.6513	Female	1.0539	0.690842	0.156185
220	RTS,S	49.4737	Female	0.0189538	0.79151	1.04156
221	RTS,S	46.25	Female	1.40884	0.374516	0.448912
222	RTS,S	59.3092	Female	1.29641	1.41324	0.508316
223	RTS,S	35.5263	Male	1.24293	0.22573	2.63249
224	RTS,S	25.4276	Male	1.45187	0.0870411	0.117947
225	RTS,S	40.0658	Female	0.813183	0.105897	0.188533
226	Comparator	48.0592	Female	0	0.154737	0.243744
227	RTS,S	30.4605	Female	0.746492	1.09918	0.467482
228	RTS,S	41.1184	Female	0.863619	0.163392	0.429843
229	RTS,S	50.2303	Male	0.935868	0.0502566	1.09577
230	RTS,S	48.4868	Female	0.820906	0.0683912	0.272997
231	RTS,S	51.8421	Male	0.903761	0.144639	1.21977
232	RTS,S	29.4408	Female	1.20078	1.99066	1.54654
233	Comparator	36.3816	Female	0	0	0.0670292
234	RTS,S	41.3816	Male	1.47619	0.701146	0.621434
235	RTS,S	40.0987	Female	1.49484	0.0988904	0.983449
236	RTS,S	28.5855	Female	1.25667	2.54964	2.57668
237	RTS,S	25.1316	Male	0.961496	0.147936	0.0503562
238	RTS,S	28.0263	Male	0.717947	0.00656865	0.0861983
239	RTS,S	38.2895	Male	1.37052	1.08125	1.02788
240	RTS,S	37.2697	Female	0.614117	0.120219	0.732754
241	RTS,S	51.7434	Male	1.15916	0.470959	0.0706234
242	RTS,S	33.8487	Male	0.604497	0	0.0278924
243	RTS,S	47.9605	Female	0.408559	0.369055	0.564925
244	RTS,S	49.9013	Female	1.14396	0.864769	1.50301
245	RTS,S	45.7237	Female	1.57115	0.847253	0.472075
246	Comparator	30.2961	Male	0	0.078592	0.173058
247	RTS,S	34.9671	Male	1.6941	1.54822	1.86532
248	RTS,S	35.0987	Male	0.244935	0.0627242	0.14061
249	Comparator	28.9145	Male	0.199346	0.334022	0.367744
250	Comparator	51.3487	Male	0	0.092399	0.240449
251	RTS,S	54.0461	Female	1.4767	0.727008	1.13421
252	RTS,S	44.4408	Female	0.723126	1.32597	0.953098
253	RTS,S	33.75	Male	0.950165	0.399348	1.18482
254	Comparator	41.3487	Male	0.0755735	0.16875	0.236156
255	RTS,S	34.8355	Male	1.8125	0.983057	0.652583
256	RTS,S	40.5921	Female	1.51683	2.50863	2.54313
257	RTS,S	56.6776	Male	0.805285	0.0525234	0.0731194
258	RTS,S	25.9868	Male	0.862114	0	1.00811
259	Comparator	53.5526	Female	0	0.213983	0.315128
260	RTS,S	57.5987	Female	0.36466	0.164113	0.151193
261	RTS,S	39.7039	Female	1.22981	0.71011	0.331402
262	RTS,S	56.0526	Female	0.563641	0.477348	0.951301
263	RTS,S	48.1908	Female	0.886605	0.185133	0.321518
264	RTS,S	28.1908	Male	0.959077	0.144124	0.448413
265	RTS,S	44.5395	Female	0.843329	0.6623	0.521395
266	RTS,S	58.4539	Female	1.37599	0.3638	0.447415
267	RTS,S	54.6053	Male	0.887141	0.108988	0.276391
268	RTS,S	50.1974	Male	1.42292	1.77233	1.18472
269	Comparator	42.5658	Male	0	0.00667169	0.123937
270	RTS,S	40.7237	Male	0.716147	0.0817861	0.0871967
271	RTS,S	47.7961	Female	0.54964	0.487652	0.74154
272	RTS,S	27.2039	Male	1.32916	0.176993	0.18444
273	RTS,S	48.7171	Male	0.816245	0.236343	0.439028
274	RTS,S	34.0132	Male	1.21121	0.58327	0.532078
275	RTS,S	50.9868	Male	0.872889	1.90761	2.21526
276	RTS,S	42.8947	Female	1.05802	0.561426	0.274095
277	RTS,S	29.2434	Female	1.08104	0.258084	0.176353
278	RTS,S	28.0592	Male	1.34818	2.44815	1.83278
279	Comparator	30.625	Male	0	0	0.0617378
280	Comparator	46.875	Male	0	0.0224365	0.151093
281	RTS,S	44.1776	Male	0.935305	0.145051	0.0537507
282	RTS,S	28.3882	Male	1.14842	0.158446	0.634113
283	Comparator	40.8553	Female	0	0.0448987	0.149995
284	RTS,S	51.7763	Female	1.07613	0.390693	0.531479
285	RTS,S	53.6184	Male	0.933435	0.495895	0.727562
286	RTS,S	46.9737	Female	0.957698	1.2897	0.310137
287	RTS,S	25.1316	Female	1.46332	0.35226	0.104369
288	RTS,S	43.5526	Female	0.850043	0.164628	1.09048
289	RTS,S	30.7895	Male	1.43788	2.41837	2.55291
290	Comparator	25.0329	Male	0	0.086835	0.0714221
291	RTS,S	43.8158	Male	0.899044	1.69062	1.6945
292	RTS,S	44.5395	Female	1.3283	0.180702	1.24533
293	RTS,S	50.9539	Male	0.922522	0.494864	0.205006
294	RTS,S	48.0921	Female	1.14644	2.31492	2.01319
295	Comparator	59.6711	Male	0	0.24407	0.35127
296	RTS,S	56.7434	Female	1.05462	0.234076	0.25862
297	RTS,S	43.4211	Male	1.26331	0.276939	0.152591
298	Comparator	56.6447	Female	0	0	0.0775123
299	Comparator	35.6908	Male	0	0	0.0589423
300	RTS,S	38.5197	Male	1.34594	0.4045	1.16056
301	RTS,S	26.6776	Male	1.06502	0.827573	1.12911
302	RTS,S	34.1118	Male	0.909999	0	1.83118
303	Comparator	48.5855	Male	0	0.0272792	0.0464625
304	RTS,S	24.0132	Female	1.25052	1.92163	0.92115
305	RTS,S	53.5526	Male	1.21088	0.289098	0.679839
306	RTS,S	32.5329	Male	0.180005	0.333301	0.236555
307	RTS,S	59.0789	Male	1.05353	0.133614	0.110759
308	Comparator	43.9474	Male	0.0504322	0.489506	0.578204
309	RTS,S	39.375	Male	1.48149	0.952145	2.40006
310	RTS,S	35.0987	Male	1.15574	0.442212	1.22566
311	RTS,S	37.0724	Female	1.36787	0.0739553	2.23203
312	RTS,S	24.9671	Male	0.96844	0.0887927	0.104069
313	RTS,S	47.7632	Female	1.35507	2.62506	2.61571
314	RTS,S	45.8882	Male	1.27253	0.0468564	1.11014
315	RTS,S	52.9276	Female	0.987556	1.55718	0.163573
316	Comparator	24.1118	Male	0.14409	0.0670518	0.0676283
317	RTS,S	24.1776	Female	1.56264	2.60765	2.64636
318	RTS,S	30.9211	Female	0.702969	2.53346	0.450809
319	RTS,S	30.9211	Male	1.088	0.190182	0.85885
320	RTS,S	51.1513	Female	0.573807	0.821906	1.00801
321	RTS,S	58.3553	Female	0.918626	1.03756	2.10624
322	RTS,S	58.125	Male	0.506192	0.247265	0.348275
323	RTS,S	25.8553	Male	1.62004	2.07969	2.28135
324	RTS,S	29.4737	Female	1.32464	0.398936	0.311035
325	RTS,S	45.9539	Male	1.43359	0.0943567	1.42643
326	RTS,S	53.2566	Male	0.965837	0.0258367	0.0592418
327	RTS,S	44.1447	Male	0.57723	0.0845682	0.0788102
328	RTS,S	47.1053	Female	1.12532	1.9275	1.48394
329	RTS,S	54.2763	Male	1.43837	0.323513	0.66736
330	RTS,S	48.2237	Male	0.51979	1.11628	1.08698
331	RTS,S	57.2368	Male	0.977125	2.46577	1.78426
332	RTS,S	43.2566	Male	1.09505	2.42455	2.45337
333	RTS,S	56.3816	Female	0.842595	0.0829196	1.3824
334	RTS,S	26.8421	Female	0.91811	0.29291	0.221679
335	RTS,S	46.0526	Male	1.03547	0.545868	0.696113
336	Comparator	30.625	Female	0	0.186988	0.241248
337	RTS,S	45.3947	Male	0.971967	0.720104	0.426948
338	RTS,S	52.1053	Female	1.46575	0.496307	0.209399
339	RTS,S	35.3618	Female	1.29609	1.47218	1.47685
340	RTS,S	57.3026	Male	1.12818	2.26691	2.03016
341	Comparator	27.1382	Male	0	0.0635485	0.10397
342	RTS,S	24.1118	Male	0.895724	2.2903	0.829198
343	Comparator	59.0132	Female	0	0.00440486	0.0520534
344	RTS,S	54.2434	Female	0.61355	2.27299	1.73813
345	RTS,S	44.4079	Male	1.40213	0.0886897	0.470777
346	RTS,S	38.9145	Female	0.612369	0.0257337	0.099377
347	RTS,S	30.1645	Male	1.06772	2.51492	2.32309
348	RTS,S	28.6513	Male	0.968465	1.34503	0.607956
349	RTS,S	40.2961	Female	1.24823	2.52635	2.51218
350	RTS,S	48.1579	Male	0.765092	0.0188301	0.0522531
351	RTS,S	39.1118	Male	0.969971	0.0647849	0.0272934
352	Comparator	54.2763	Male	0.0933473	0	0.0371774
353	RTS,S	26.1842	Female	1.48916	1.5985	2.55022
354	RTS,S	48.0592	Male	1.0868	1.73152	1.21897
355	RTS,S	48.0592	Female	1.59281	2.28762	1.66195
356	RTS,S	30.9868	Male	0.754979	0.134954	0.365248
357	RTS,S	57.1711	Male	0.892411	0.0899261	0.210098
358	RTS,S	44.1118	Female	0.780809	0.157622	0.125435
359	RTS,S	30.4605	Female	0.802862	1.33411	0.537469
360	RTS,S	58.1908	Female	0.488675	0.149379	0.114353
361	RTS,S	30.4276	Female	0.727859	0.00759903	0.0663304
362	Comparator	58.8158	Male	0	0.255611	0.136217
363	RTS,S	50.2961	Female	1.25302	0.599241	0.74783
364	RTS,S	42.6974	Male	1.07564	0.313415	0.325312
365	RTS,S	34.5724	Male	1.30237	0.806038	0.786867
366	RTS,S	26.4145	Male	1.58319	2.57561	2.66573
367	RTS,S	36.1842	Male	0.6248	0.121147	0.282781
368	RTS,S	33.4868	Female	0.700612	1.08661	1.46677
369	RTS,S	26.1184	Female	1.07411	0.393578	0.733453
370	RTS,S	59.3421	Female	1.36103	0.457977	0.0795091
371	RTS,S	31.9408	Female	0.114025	0	0.103271
372	RTS,S	53.3882	Male	0.652467	0.0715854	1.50461
373	RTS,S	34.9342	Female	0.982166	0.700939	1.3839
374	RTS,S	54.1447	Male	1.07034	0.381523	2.28255
375	RTS,S	54.1447	Female	1.62786	0.577809	0.553943
376	RTS,S	28.6184	Male	0.978012	0.818196	1.37362
377	RTS,S	48.3882	Male	1.46069	2.57045	2.62799
378	Comparator	43.2237	Male	0	0	0.0113192
379	RTS,S	57.6974	Male	0.422636	0.00708384	0.0540502
380	RTS,S	38.7171	Male	1.22616	0.13516	0.123139
381	RTS,S	47.9605	Male	1.19025	2.31162	0.344281
382	RTS,S	58.8158	Male	0.774052	1.30319	0.552645
383	RTS,S	54.5395	Female	0.798732	0.24201	0.263312
384	RTS,S	47.1053	Male	0.760477	0.823657	0.739243
385	RTS,S	56.0855	Female	1.04077	0.283534	1.16196
386	RTS,S	34.5724	Male	1.00707	0.0139874	0.465885
387	RTS,S	49.0461	Female	0.668469	2.05228	2.45377
388	RTS,S	43.3553	Male	1.14656	0.837155	2.42123
389	RTS,S	27.4342	Female	0.146586	0.00172588	0.702203
390	RTS,S	49.6053	Male	0.167413	0	0.642001
391	RTS,S	54.5066	Female	1.28933	0.106927	0.803639
392	RTS,S	36.4145	Female	0.769581	0.412846	1.01909
393	RTS,S	29.1776	Male	1.14267	0.130214	0.418462
394	RTS,S	56.1513	Male	0.937118	0.186782	0.742937
395	RTS,S	26.0197	Male	1.2888	0.972238	2.63069
396	RTS,S	29.6382	Male	1.41012	0.28951	0.19642
397	Comparator	27.1053	Male	0	0	0.0918891
398	RTS,S	48.4211	Male	1.33256	0.13722	0.196919
399	RTS,S	32.0724	Female	1.25259	0.287861	0.0996765
400	RTS,S	37.2039	Female	0.330862	0.168441	0.844074
401	RTS,S	36.7434	Male	0	0	0.00732567
402	RTS,S	24.5066	Male	0.209033	0.0164603	0.0725204
403	RTS,S	38.8487	Male	1.35435	0.75895	0.343682
404	RTS,S	28.8487	Male	0.8014	0.439842	1.36563
405	RTS,S	51.5789	Male	1.40621	1.23777	1.08678
406	RTS,S	26.1513	Male	1.36874	0.291983	1.42753
407	RTS,S	45.1316	Male	1.20608	0.0364496	0.122839
408	RTS,S	26.7105	Female	1.34678	2.18757	2.35973
409	RTS,S	43.5526	Male	0.913806	1.67238	1.93042
410	RTS,S	31.7434	Male	0.324034	0.0808588	0.232662
411	RTS,S	57.5329	Male	0.994832	0.570906	0.210497
412	RTS,S	28.75	Female	0.960603	0.000283354	0.034382
413	RTS,S	57.8289	Male	0.988494	0.0453108	0.0984784
414	RTS,S	39.4408	Male	1.63435	1.70144	2.54293
415	RTS,S	55.5263	Male	0.862493	0.266636	0.187035
416	RTS,S	33.75	Female	0.494347	0.294147	0.0568457
417	RTS,S	51.4803	Male	0.354106	0.0196544	0.115451
418	RTS,S	28.8487	Female	0.803115	1.13143	2.24761
419	RTS,S	54.5395	Female	0.910654	0.617273	0.785569
420	RTS,S	28.7829	Male	0.790511	0.0996117	0.517002
421	RTS,S	29.9342	Female	1.17783	0.265605	2.23193
422	RTS,S	52.9605	Female	1.10884	0.343502	1.02937
423	RTS,S	32.4342	Female	1.13784	0.325264	0.244642
424	RTS,S	34.8684	Male	0.918227	0.22913	0.20291
425	RTS,S	54.5724	Female	1.18429	0.921234	0.757813
426	RTS,S	28.0592	Male	1.50946	1.94244	0.360655
427	RTS,S	33.0592	Male	0.36279	0.0306795	0.13472
428	RTS,S	59.6053	Male	0.730325	0.0270731	0.0756154
429	RTS,S	49.7368	Male	1.35083	0.348757	1.80872
430	Comparator	52.1382	Female	0	0	0.0477604
431	RTS,S	36.2171	Male	1.20619	0.960594	2.24791
432	RTS,S	41.8421	Male	0.259148	0	0.0532515
433	RTS,S	58.7829	Male	0.789147	0.379153	0.129428
434	RTS,S	33.8816	Male	1.11559	1.16327	0.458896
435	RTS,S	24.0789	Male	1.11899	0.137426	0.153689
436	RTS,S	51.0526	Female	1.1719	1.74626	2.09326
437	RTS,S	33.9803	Female	0.7477	1.69103	1.6328
438	RTS,S	58.9803	Female	0.190923	0.00388967	0.168166
439	RTS,S	25.7895	Female	0.944427	0	0.0951838
440	RTS,S	54.6053	Male	1.01412	0.523818	0.321618
441	RTS,S	54.6053	Female	0.621638	0.12331	0.826902
442	RTS,S	27.2697	Male	0.426072	0.0119266	0.121541
443	RTS,S	25.625	Male	0	0	0.0826041
444	Comparator	24.4737	Female	0	0.00151981	0.0571452
445	Comparator	37.6645	Female	0	0.142063	0.112656
446	RTS,S	27.8618	Male	0.450762	0.500737	0.861845
447	RTS,S	37.4342	Female	0.161633	0.149688	0.174356
448	RTS,S	30.2632	Male	0.991813	0.109709	0.374932
449	RTS,S	42.4342	Female	1.16508	2.37705	2.26059
450	Comparator	36.9079	Female	0	0	0.0412708
451	RTS,S	31.3816	Female	1.43319	0.822421	0.987443
452	RTS,S	51.4145	Female	1.36928	0.583167	0.802042
453	RTS,S	38.8816	Female	0.797095	0.0625181	0.926641
454	RTS,S	45.6908	Male	1.28179	0.805008	1.84036
455	RTS,S	50.2303	Female	0.771088	0.855187	0.192527
456	RTS,S	29.4737	Female	0.586172	0.193067	2.36751
457	RTS,S	29.4737	Male	0.977123	0.761216	0.506919
458	Comparator	24.0789	Female	0.279651	0.122074	0.47537
459	RTS,S	43.6513	Male	0.874666	1.70968	2.27057
460	RTS,S	34.8355	Male	1.3624	0.982232	0.494439
461	RTS,S	52.6316	Male	0.116219	0.22233	0.279286
462	RTS,S	47.1053	Male	0.436013	0.0671548	0.17795
463	RTS,S	48.9145	Female	0.784636	0.0764282	0.0860984
464	RTS,S	59.1447	Female	0.674016	0.182969	0.521395
465	RTS,S	58.125	Male	1.10042	0.770902	0.551547
466	RTS,S	37.1382	Male	0.0530621	0.121147	0.131126
467	RTS,S	41.0197	Female	0.632969	0.815105	0.0872965
468	RTS,S	26.0197	Male	1.16568	1.65363	1.86323
469	RTS,S	31.5461	Female	0.852074	0.160816	1.6324
470	RTS,S	35.7895	Male	1.12874	1.89504	2.65315
471	RTS,S	31.5461	Male	0.915435	0.0229516	0.516104
472	RTS,S	29.0461	Female	0.112607	0	0.585791
473	RTS,S	25.7566	Male	0.918043	1.62374	2.20827
474	Comparator	54.5066	Female	0	0.0723067	0.749926
475	Comparator	25.5592	Female	0	0	0.429444
476	RTS,S	49.4737	Female	0.504863	0.0819922	0.441924
477	RTS,S	54.2434	Male	0.981534	0.748337	0.375731
478	RTS,S	28.5197	Female	1.09684	1.82549	2.53115
479	RTS,S	38.6513	Male	1.08607	0.206771	1.16346
480	RTS,S	52.4342	Male	0.7985	0.111358	1.46577
481	RTS,S	55.0658	Female	0	0	0.107364
482	RTS,S	24.9013	Male	0.991569	0.0464442	0.0615381
483	RTS,S	51.7763	Male	0.919706	0.170089	0.329006
484	RTS,S	42.4342	Female	1.07672	0.265914	0.317425
485	RTS,S	49.6053	Female	0.85922	0.956988	0.210198
486	RTS,S	57.6316	Female	1.12095	0.433969	1.17015
487	RTS,S	52.3355	Male	0.978294	0.694963	0.576806
488	RTS,S	49.8355	Male	0.463708	0.0412923	0.0997763
489	RTS,S	38.0592	Male	1.2449	2.62548	2.49251
490	RTS,S	29.5066	Female	1.24676	2.03713	1.42194
491	RTS,S	25.9211	Male	1.15108	0.189151	0.133921
492	RTS,S	46.3158	Male	0.766055	0.00244714	0.0874962
493	RTS,S	35.7895	Male	1.52053	0.338144	1.56191
494	RTS,S	50.4605	Male	1.50526	1.51452	1.21957
495	RTS,S	49.0132	Female	1.60106	0.337423	0.510613
496	RTS,S	57.8947	Male	1.02274	0.434072	0.529582
497	RTS,S	45.6579	Female	0.0270546	0.0122357	0.242845
498	RTS,S	55.5592	Male	0.961732	0.324028	0.393602
499	RTS,S	25.9539	Male	1.636	0.70434	0.729958
500	RTS,S	56.1842	Female	0.927159	0.875897	0.411872
501	RTS,S	43.8816	Male	1.47703	2.04805	0.421756
502	RTS,S	48.7171	Female	0.720595	0.915068	0.251306
503	RTS,S	35.8553	Female	0.683303	0.234891	1.4952
504	Comparator	34.4408	Female	0	1.55655	1.42645
505	RTS,S	57.9605	Female	1.30923	1.92339	2.38181
506	Comparator	29.1776	Female	0.0150159	0.161726	0.120391
507	RTS,S	58.0921	Female	0.919463	1.97192	2.29125
508	RTS,S	35.8553	Female	0.538829	0.15759	0.149782
509	RTS,S	44.9671	Female	0.437461	0.304931	0.128163
510	RTS,S	46.7763	Female	1.42856	2.22441	2.36896
511	RTS,S	36.2829	Female	1.20661	1.86741	1.51522
512	RTS,S	43.9803	Female	1.07095	0.662575	0.116605
513	RTS,S	27.8947	Male	1.32332	1.53265	0.0971774
514	RTS,S	32.5	Female	1.18185	0.384346	0.699246
515	RTS,S	51.0855	Male	1.6131	2.31026	2.58894
516	RTS,S	37.6645	Female	0.262546	0.0678799	0.0879117
517	RTS,S	51.3816	Male	1.06542	0.209063	0.762711
518	RTS,S	55.0329	Male	1.15629	0.122754	1.11969
519	RTS,S	48.4539	Female	1.43166	0.0849762	0.105845
520	RTS,S	31.6447	Female	0.915784	0.184613	0.130354
521	RTS,S	45.6908	Female	0.527137	0.589318	1.31516
522	RTS,S	25.3947	Female	1.37961	0.234339	0.411812
523	RTS,S	52.8947	Male	0.593136	0.327358	0.446085
524	RTS,S	30.9211	Male	0.889998	0.0328599	0.265354
525	RTS,S	35.7895	Female	1.57012	1.36343	2.30021
526	RTS,S	44.0789	Male	0.943485	0.142148	0.314871
527	RTS,S	27.3684	Female	1.69686	0.0333195	0.116506
528	RTS,S	57.0066	Male	0.899624	0.12404	0.73601
529	RTS,S	58.4211	Male	1.4355	2.08939	0.611073
530	RTS,S	33.75	Male	1.05108	0.136081	0.189037
531	RTS,S	53.4868	Male	0.809308	0.185164	0.0714727
532	RTS,S	51.5132	Male	1.51039	2.25557	0.71977
533	Comparator	43.1579	Male	0	0.123305	0.0676867
534	RTS,S	56.4474	Male	0.446365	0.0715565	0.0823324
535	RTS,S	37.8947	Female	1.16771	2.22763	0.705822
536	RTS,S	33.2895	Male	0.688953	0.780595	0.59304
537	RTS,S	41.2171	Female	0.890611	0.715335	1.95868
538	Comparator	36.3158	Female	0.195298	0.0515188	0.0669893
539	RTS,S	35.625	Male	1.19574	1.33237	1.42605
540	RTS,S	40.3289	Male	1.01092	0.24252	0.0573251
541	RTS,S	36.3158	Female	0	0.15952	0.0359045
542	RTS,S	37.1053	Male	0.879803	0.300059	0.123679
543	RTS,S	47.6316	Male	0.224926	0.254837	0.0578232
544	RTS,S	57.3684	Male	0.824946	1.04651	0.808342
545	Comparator	33.2566	Male	0	0.0131899	0.0606129
546	RTS,S	35.4276	Male	1.1233	2.03231	2.3029
547	RTS,S	59.6711	Male	0.873995	0.306585	0.0741627
548	RTS,S	58.4868	Female	1.00178	0.0659496	0.164528
549	RTS,S	42.6645	Male	1.08848	1.23769	1.74916
550	RTS,S	46.3487	Male	0.12094	0.139942	0.199
551	RTS,S	29.9671	Male	1.46761	1.32143	2.59283
552	RTS,S	40.6579	Male	1.26023	1.22749	1.90548
553	RTS,S	53.4211	Male	1.11898	0.192885	0.0702771
554	RTS,S	49.0132	Male	1.10166	0.632519	0.585069
555	RTS,S	34.0461	Female	1.16895	0.657244	0.672246
556	RTS,S	56.2171	Female	1.24503	0.0213704	0.491317
557	RTS,S	35.4276	Female	0.308527	0	0.2259
558	RTS,S	49.7039	Female	1.34048	0.4474	1.60818
559	Comparator	34.8026	Female	0	0	0.188041
560	RTS,S	58.8487	Female	1.13472	1.22069	1.78303
561	RTS,S	52.0066	Male	1.5168	2.34997	2.04227
562	RTS,S	30.9868	Female	1.69966	0.24923	2.16641
563	RTS,S	35.9868	Male	1.21067	1.55609	1.67822
564	RTS,S	48.4868	Female	1.03803	0.0680637	0.152871
565	RTS,S	43.1908	Female	0.925808	0.132497	0.207867
566	Comparator	57.5658	Female	0	0.0634679	0.195613
567	RTS,S	43.8816	Female	1.26058	0.175789	0.828268
568	RTS,S	59.2434	Male	1.37021	2.24022	0.975822
569	RTS,S	30.4934	Male	0.959724	0.577186	1.34376
570	RTS,S	35.6908	Female	0.952312	0.260811	0.435225
571	RTS,S	40.1974	Female	0.210793	0.22717	0.24483
572	RTS,S	26.9079	Female	0.57563	0.115308	0.224007
573	RTS,S	53.6842	Male	1.47835	0.771036	2.33499
574	RTS,S	38.9145	Male	1.97213	0.499792	1.75932
575	Comparator	44.6711	Female	0.0374379	0.444643	0.0748601
576	RTS,S	35.7895	Male	1.24052	1.9994	0.662084
577	RTS,S	32.9605	Male	1.32069	2.24877	2.34306
578	RTS,S	38.4211	Female	0.0431267	0.00721539	0.0206609
579	RTS,S	24.9342	Male	1.22791	0.518543	1.48234
580	RTS,S	25.8553	Female	1.20694	0.339583	0.180867
581	Comparator	53.0592	Male	0	0	0.0104986
582	Comparator	43.5855	Male	0	0.0325842	0.0657937
583	RTS,S	46.3487	Female	0.939121	1.59543	0.47169
584	RTS,S	56.9408	Male	0.677607	0.192518	0.28807
585	RTS,S	47.7303	Male	1.47205	1.54671	0.306502
586	RTS,S	50.6579	Female	0.900727	1.00671	0.569129
587	Comparator	40.6579	Female	0.336624	1.16434	0.0637015
588	RTS,S	51.1842	Female	1.13256	2.0813	0.210358
589	RTS,S	34.8026	Male	1.0668	0.326807	0.338085
590	RTS,S	52.2697	Male	1.44851	0.518727	2.54272
591	RTS,S	25.2303	Female	1.13969	0.711842	2.38301
592	RTS,S	38.0592	Male	1.07528	0.205846	0.436819
593	RTS,S	32.1711	Female	0.493094	0.221012	1.15954
594	RTS,S	58.6184	Female	1.3703	1.67815	2.14748
595	RTS,S	39.8026	Male	1.44675	1.39478	1.5216
596	RTS,S	40	Male	1.29643	1.75132	0.461428
597	RTS,S	46.8092	Female	1.25026	0.533617	0.359605
598	RTS,S	29.2105	Female	0.987489	0.0431545	0.16393
599	RTS,S	45.5592	Female	0.504805	0.736108	0.564446
600	RTS,S	48.2566	Female	1.3335	0.621397	0.74687
601	RTS,S	50.0658	Female	0.844426	0.238016	0.203284
602	RTS,S	31.0855	Male	1.26673	0.351165	0.449671
603	RTS,S	24.0789	Female	1.39812	1.85978	2.54172
604	RTS,S	49.4737	Female	1.23165	0.245921	0.835342
605	RTS,S	42.7303	Female	0.883035	0.184797	0.426756
606	RTS,S	47.6316	Female	0.8267	0.643641	0.228092
607	RTS,S	25.2632	Female	0	0.0952708	0.129059
608	RTS,S	50.7566	Male	1.52789	1.37042	1.3322
609	RTS,S	41.2171	Female	0.658989	0.215589	0.317162
610	RTS,S	39.2434	Female	1.09546	0.0787259	0.173395
611	Comparator	55.2632	Female	0	0.000321705	0.088111
612	RTS,S	26.1513	Female	1.29192	1.40912	2.43252
613	RTS,S	53.6184	Female	0.803462	0.674524	1.83663
614	RTS,S	28.0921	Male	0.68607	0.166965	1.4128
615	Comparator	59.4408	Male	0.0128643	0.287926	0.288469
616	RTS,S	36.4803	Female	1.44002	1.02601	0.929493
617	RTS,S	33.6513	Male	1.40654	0.326347	1.63239
618	Comparator	35.1645	Male	0	0.381037	0.278207
619	RTS,S	42.9605	Female	0.216889	0.271382	0.281793
620	RTS,S	28.8816	Male	1.03862	1.96953	2.66676
621	Comparator	56.8092	Female	0.00606979	0.359805	0.141413
622	Comparator	57.3355	Male	0	0.0134657	0.0678859
623	RTS,S	49.2434	Female	1.34721	0.592444	2.53006
624	RTS,S	35.1316	Male	1.47062	2.31458	2.6276
625	RTS,S	34.4408	Female	1.37605	1.83266	2.40712
626	RTS,S	35.0987	Female	1.14052	0.405027	1.09647
627	RTS,S	25.9539	Male	1.32637	2.20079	2.49938
628	RTS,S	46.7434	Female	1.19146	0.828024	1.40533
629	RTS,S	40.5921	Male	1.05602	1.44873	0.564346
630	RTS,S	49.9342	Female	0.903188	0.102808	0.132845
631	RTS,S	25.6908	Male	1.45521	0.189944	0.621534
632	RTS,S	30.1645	Female	0.804034	0.696033	0.738401
633	RTS,S	38.1579	Female	0.0170769	0.0907669	0.00332518
634	RTS,S	50.3618	Female	1.47727	0.36008	0.866128
635	RTS,S	24.375	Male	1.77993	1.73643	0.767992
636	Comparator	25.2303	Male	0.143886	0.28425	0.119594
637	RTS,S	48.2566	Female	1.23623	2.15014	1.82647
638	RTS,S	37.9605	Male	1.7552	0.901097	1.07266
639	RTS,S	45.7566	Female	1.29168	0.969299	2.01617
640	RTS,S	36.5789	Female	0.808942	0.0217381	0.340775
641	RTS,S	40.1974	Female	0.783946	0.16338	0.774268
642	RTS,S	29.2434	Female	1.414	0.0709131	1.85486
643	RTS,S	59.2434	Female	1.63731	0.169263	0.457542
644	RTS,S	56.8092	Male	0.814984	0.180201	0.365384
645	RTS,S	29.6382	Male	0.969794	0.218254	0.221019
646	RTS,S	46.25	Male	1.32957	0.261087	0.268044
647	RTS,S	54.7039	Male	1.70742	0.2382	0.253
648	RTS,S	36.3816	Male	0.267601	1.50664	0.119096
649	Comparator	42.1053	Female	0.00233279	0.123765	0.145698
650	RTS,S	26.9408	Female	1.4182	0.10915	0.16941
651	RTS,S	57.2368	Male	1.09692	0.151156	1.52827
652	RTS,S	50.625	Female	0.0488552	0.235994	0.286376
653	RTS,S	40.1316	Male	0.916404	0.818281	1.27511
654	RTS,S	41.2171	Male	1.06171	0.371937	0.856464
655	RTS,S	31.1842	Male	0.734705	0.0225653	0.565243
656	RTS,S	50.8224	Female	1.5528	2.33112	2.14858
657	RTS,S	48.9145	Male	1.14762	0.929039	1.09219
658	RTS,S	51.1513	Male	1.19815	0.723424	1.62053
659	RTS,S	30.2303	Male	1.41202	0.198125	0.143805
660	Comparator	47.5329	Male	0.0418544	1.41298	0.145199
661	RTS,S	26.8092	Female	1.46215	0.657704	0.273325
662	RTS,S	28.9145	Male	0.936403	0.819016	0.142111
663	RTS,S	24.7368	Male	1.49495	0.331862	0.394575
664	RTS,S	24.3092	Male	1.34186	0.621581	1.40403
665	RTS,S	56.3816	Female	0.848466	0.457695	0.636878
666	RTS,S	49.4737	Female	0.284412	0.384346	0.196011
667	RTS,S	56.3816	Male	0.82131	0.415873	0.637575
668	RTS,S	24.2434	Female	1.54428	0.0983959	0.249613
669	Comparator	46.7434	Female	0.0181867	0.106852	0.0548343
670	Comparator	48.2237	Female	0.269358	0.23342	0.286277
671	RTS,S	44.8684	Female	1.49809	2.31715	2.50874
672	RTS,S	24.9013	Female	1.24504	2.34951	2.62421
673	RTS,S	48.4539	Female	0.70562	0.0825864	0.139421
674	RTS,S	27.0395	Female	1.008	2.28241	2.53385
675	RTS,S	50.6908	Male	1.196	1.36426	1.01278
676	RTS,S	41.5461	Female	0.632757	0.46082	1.00013
677	RTS,S	37.3026	Female	1.54151	0.283698	0.691276
678	RTS,S	51.4474	Female	1.37156	0.115492	0.415398
679	RTS,S	26.3487	Male	0.0881911	0.195827	0.134041
680	RTS,S	57.8947	Male	0.635804	0.920307	0.679719
681	RTS,S	37.4671	Male	0.440826	0.179098	0.181664
682	RTS,S	43.0921	Female	0.288719	0.162645	0.075956
683	Comparator	43.75	Male	0	0.0868145	0.136731
684	RTS,S	33.9803	Female	1.06964	1.40617	0.7117
685	RTS,S	57.9605	Female	1.50985	2.14573	0.957888
686	RTS,S	45.1974	Male	0.585757	1.37814	0.814021
687	RTS,S	44.6711	Male	0.961119	1.85877	0.983194
688	RTS,S	27.5329	Female	1.32433	0.111356	0.149284
689	RTS,S	32.6645	Male	0.905904	0.223126	0.359505
690	RTS,S	33.7829	Male	1.48122	0.343444	0.240048
691	RTS,S	40.9868	Male	0.629063	0.508708	0.463321
692	RTS,S	47.6645	Female	0.184657	0.137644	0.271232
693	RTS,S	54.4079	Female	1.1994	1.83377	2.12855
694	RTS,S	58.125	Female	1.50364	2.32791	2.57908
695	RTS,S	30.3947	Male	1.45652	2.01622	2.57559
696	RTS,S	54.9013	Male	0.839711	1.17648	0.315767
697	Comparator	28.0263	Female	0	0.0751412	0.161937
698	Comparator	34.2763	Male	0	0.00574474	0.075159
699	RTS,S	27.9605	Female	0.0805278	0.153729	0.205875
700	RTS,S	55.7895	Male	0.108993	0.165219	0.111225
701	Comparator	52.5658	Female	0	0.687025	0.905881
702	RTS,S	26.1842	Male	1.65635	1.94811	2.61017
703	RTS,S	32.5987	Female	0.991597	0.962589	1.26475
704	RTS,S	57.0724	Male	0.492438	0.361551	0.183159
705	RTS,S	38.0592	Female	1.34978	2.21292	2.16661
706	Comparator	30.6908	Female	0.132108	0.632151	0.313974
707	RTS,S	41.1513	Female	0.764192	0.36725	0.37445
708	RTS,S	27.6645	Male	1.17046	0.223493	2.18255
709	RTS,S	24.9342	Female	1.27863	0.0631921	0.15307
710	RTS,S	33.2237	Female	1.518	0.264672	0.375347
711	RTS,S	46.3487	Male	0.57943	0.182223	0.240347
712	RTS,S	29.6382	Female	0.538541	0.141413	0.177579
713	RTS,S	25.3289	Male	1.71978	2.3041	2.12775
714	RTS,S	59.3092	Female	0.951291	0.101981	0.332406
715	RTS,S	29.9671	Female	1.02819	0.120915	0.164428
716	Comparator	51.7763	Male	0	0.0874579	0.117701
717	Comparator	26.1513	Female	0	0	0.0290299
718	RTS,S	25.5592	Female	1.56712	0.0559308	0.209661
719	Comparator	36.1184	Male	0	0	0.139022
720	RTS,S	24.5066	Female	0.212629	0	0.0261406
721	RTS,S	44.7697	Female	1.60012	0.396571	1.99614
722	RTS,S	45.7566	Female	0.930814	0.328461	0.303314
723	RTS,S	47.4013	Female	1.5294	2.30474	2.59104
724	RTS,S	39.8355	Female	0.890892	0.227813	0.148487
725	RTS,S	28.4211	Female	0.850296	0.155659	0.106045
726	RTS,S	30.2961	Male	0.579373	0.0969253	0.376642
727	RTS,S	54.7697	Female	1.10002	0.0388344	0.166222
728	RTS,S	26.25	Female	1.5797	0.469368	2.11749
729	RTS,S	43.2237	Male	1.23192	0.0704535	0.645745
730	RTS,S	50.0658	Male	1.20578	0.87343	0.771977
731	RTS,S	54.6053	Male	1.12096	0.604577	2.22808
732	RTS,S	44.8026	Female	0.540197	0.280573	1.40842
733	RTS,S	49.0789	Female	1.55716	0.317891	0.424863
734	RTS,S	26.25	Male	1.52215	0.174502	0.0552328
735	Comparator	54.0132	Female	0.0752608	0.133508	0.467605
736	Comparator	43.4539	Male	0.115802	0.0189806	0.0709745
737	RTS,S	53.4868	Male	1.30654	0.288937	1.14041
738	RTS,S	39.1118	Female	1.54996	2.3518	0.218528
739	Comparator	46.6447	Male	0	0.238568	0.364387
740	RTS,S	39.8684	Male	1.36516	0.00216002	0.0501517
741	RTS,S	59.0461	Male	0.85379	0.521393	0.41211
742	RTS,S	41.25	Male	1.26705	0.431315	0.971338
743	RTS,S	28.0592	Male	0.597529	0.344179	0.524594
744	RTS,S	26.0197	Male	1.23226	0.2075	0.427653
745	RTS,S	33.4868	Male	1.46617	0.729858	0.684302
746	RTS,S	32.8289	Male	1.73127	0.912587	0.901198
747	RTS,S	50.1645	Male	0.819149	0.0620892	0.330015
748	RTS,S	32.5	Male	1.0254	0.0302863	0.0280336
749	Comparator	55.8553	Female	0	0.0526218	0.0692808
750	RTS,S	58.0592	Male	0.825823	0.621121	1.72216
751	RTS,S	26.1513	Female	1.34843	0.845488	0.127166
752	RTS,S	42.3026	Male	1.42212	0.250609	0.803759
753	RTS,S	46.3816	Female	1.1591	0.647961	2.00401
754	RTS,S	38.8487	Male	1.01796	2.23259	1.66307
755	RTS,S	34.2434	Female	1.55476	0.382967	0.169609
756	Comparator	28.1579	Male	0.149095	0.0026196	0.0312218
757	RTS,S	54.5724	Female	1.24684	2.02109	1.39686
758	RTS,S	32.3026	Male	1.4391	1.88616	0.863637
759	RTS,S	40.3289	Female	1.15634	0.0752331	0.0849228
760	Comparator	50.3618	Female	0	0.170918	0.163532
761	RTS,S	53.8816	Male	0.889709	0.769657	0.391885
762	RTS,S	32.3684	Female	1.03138	0.239946	0.475476
763	RTS,S	51.8421	Female	0.0699472	0.102532	0.153967
764	RTS,S	53.8158	Male	1.28331	0.491796	0.403941
765	RTS,S	25.3947	Male	1.21481	0.645387	0.799276
766	Comparator	31.8092	Male	0	0.594558	0.608084
767	RTS,S	26.5132	Male	1.33468	1.77751	2.1141
768	RTS,S	58.7171	Male	1.2155	0.30346	0.311782
769	RTS,S	53.0592	Male	1.04913	0.456041	0.210159
770	RTS,S	41.1842	Female	0.0323647	0.0887448	0.170008
771	RTS,S	55.5921	Male	0.559317	1.37336	2.14997
772	RTS,S	57.3355	Male	0.235166	0	0.0885095
773	RTS,S	32.3026	Male	0.571072	0	0.078945
774	RTS,S	59.4079	Male	1.09562	0.381313	1.15585
775	RTS,S	48.4539	Male	1.41893	1.42493	2.02563
776	Comparator	59.2763	Male	0	0.269911	0.384313
777	RTS,S	38.8816	Male	0.868864	0.317891	0.188439
778	RTS,S	28.9145	Male	0.817194	0.6225	1.33808
779	RTS,S	33.3553	Male	0.764444	0.153178	0.516922
780	Comparator	37.5329	Female	0.541027	0.271106	0.309391
781	RTS,S	45.4605	Female	1.29507	2.30603	2.15525
782	RTS,S	52.1053	Female	1.2163	2.15235	1.80634
783	Comparator	33.2566	Female	0.0596334	0.0258743	0.0757568
784	RTS,S	33.75	Female	0.158977	0	0.22321
785	RTS,S	48.4868	Male	1.16305	0.176249	0.368871
786	RTS,S	33.1579	Male	0.567266	0.664689	1.3327
787	RTS,S	59.7368	Male	1.10677	0.315409	0.204679
788	RTS,S	26.6118	Female	1.31015	0.587296	0.716483
789	RTS,S	29.4408	Male	1.31273	0.304287	0.1451
790	RTS,S	58.8487	Male	0.0881513	0.30107	0.282889
791	RTS,S	53.6842	Male	1.49129	2.33609	2.66018
792	RTS,S	44.1447	Male	1.3373	1.77696	2.21573
793	RTS,S	57.3684	Male	1.23409	0.0804723	0.126867
794	RTS,S	37.1382	Male	1.59991	2.33829	2.61365
795	Comparator	45	Male	0	0	0.0514469
796	RTS,S	27.2697	Female	0.652157	0.0446251	0.0847236
797	RTS,S	42.9276	Female	1.18929	1.18916	0.305904
798	RTS,S	53.2895	Male	0.87922	0.50926	2.02473
799	RTS,S	38.8487	Male	1.01253	0.90652	1.64793
800	RTS,S	29.3421	Male	1.31222	0.267613	0.46362
801	RTS,S	38.6842	Female	0.966776	0.885655	1.062
802	RTS,S	36.9079	Male	0.615647	0.0616296	0.0838269
803	RTS,S	34.5395	Female	1.51642	1.66069	0.468402
804	RTS,S	59.8355	Male	0.63914	0.209338	0.24493
805	RTS,S	53.8158	Male	1.01896	0.378372	1.64763
806	RTS,S	35.8224	Male	0.32576	0.424881	0.284882
807	RTS,S	53.8487	Female	0.889666	0.1461	0.1181
808	RTS,S	55.6908	Female	1.24304	2.18296	1.27123
809	RTS,S	56.9737	Male	0.739547	0.2291	0.202188
810	RTS,S	24.375	Female	0.978451	0.915344	2.61704
811	RTS,S	52.7961	Female	1.62883	0.235626	0.33938
812	RTS,S	51.5789	Female	0.89567	0.109334	0.750656
813	RTS,S	36.9737	Female	0.991546	1.98993	1.42476
814	RTS,S	58.4868	Male	0.432964	0.0741301	0.458439
815	RTS,S	25.5263	Female	0.158584	0	0.349742
816	RTS,S	45.4605	Male	0.945389	0.10097	0.207867
817	RTS,S	48.2237	Female	0.820416	0.216508	1.00352
818	RTS,S	25.1316	Male	1.67267	1.08962	2.64454
819	RTS,S	29.3092	Female	1.63006	0.0834136	1.09787
820	Comparator	50.3947	Female	0.232781	0.281125	0.256686
821	RTS,S	37.5	Female	1.43732	0.135806	0.207469
822	RTS,S	53.1579	Male	0.997742	0.832344	2.26903
823	RTS,S	56.1513	Female	0.567987	0.151431	0.336491
824	RTS,S	45.5921	Male	0.927879	0.2689	0.159845
825	RTS,S	38.8487	Female	0.507693	0.155108	0.438014
826	RTS,S	50.2961	Male	0.963076	0.0839651	0.254395
827	RTS,S	24.3092	Female	0.60248	0.159704	0.178875
828	RTS,S	35.2303	Male	0.664888	0.486465	2.12427
829	Comparator	39.7697	Male	0.0693722	0.0460958	0.0580225
830	RTS,S	46.5789	Male	1.3869	2.35061	1.88376
831	Comparator	29.1447	Female	0.0679001	0.0369042	0.0392919
832	RTS,S	50.0329	Female	0.234245	0.662667	0.47159
833	RTS,S	57.5987	Male	1.44816	0.389769	0.15576
834	RTS,S	43.7829	Male	1.57957	2.39004	2.63218
